# Supplementary material for: Characterization of Xyloglucanase TpXEG12a from Talaromyces pinophilus
Source: Int J Mol Sci. 2025 Dec 27;27(1):294. doi: 10.3390/ijms27010294 (PMC12786156; doi:10.3390/ijms27010294)
Supplement: Supplementary file 1 [file ijms-27-00294-s001.zip]

Archive with 1 entries (1 files):
- ijms-4038087-supplementary.pdf
